# Supplementary material for: From Paddock to Foal: Prevalence and Genotypic Diversity of Rhodococcus equi on Stud Farms in Türkiye
Source: Vet Sci. 2026 Jan 10;13(1):72. doi: 10.3390/vetsci13010072 (PMC12846439; doi:10.3390/vetsci13010072)
Supplement: Supplementary file 1 [file vetsci-13-00072-s001.zip]

Archive with 1 entries (1 files):
- vetsci-4032955-supplementary.pdf
